# Supplementary material for: Targeted protein degradation by KLHDC2 ligands identified by high-throughput screening
Source: eLife. 2025 Jun 16;14:RP106844. doi: 10.7554/eLife.106844 (PMC12169847; doi:10.7554/eLife.106844)
Supplement: Figure 4—source data 2. [file elife-106844-fig4-data2.zip]

Archive with 2 entries (2 files):
- Figure 4E - uncropped blots.pdf
- __MACOSX/._Figure 4E - uncropped blots.pdf
